# Supplementary material for: Antiviral drug screen identifies DNA-damage response inhibitor as potent blocker of SARS-CoV-2 replication
Source: Cell Rep. 2021 Mar 18;35(1):108940. doi: 10.1016/j.celrep.2021.108940 (PMC7969873; doi:10.1016/j.celrep.2021.108940)
Supplement: Table S1. List of 430 kinase inhibitors used in this study, related to Figure 1 [file mmc2.xlsx]

## Sheet: Table 1 430
Table S1. List of 430 kinase inhibitors used in this study (Related to Figure 1).
	Product Name
1	Cediranib (AZD2171)
2	Dovitinib (TKI-258, CHIR-258)
3	PD184352 (CI-1040)
4	Dasatinib
5	Ridaforolimus (Deforolimus, MK-8669)
6	Gefitinib (ZD1839)
7	Imatinib Mesylate (STI571)
8	Lapatinib (GW-572016) Ditosylate
9	Motesanib Diphosphate (AMG-706)
10	Nilotinib (AMN-107)
11	NVP-AEW541
12	Pazopanib HCl
13	PD0325901
14	PI-103
15	Rapamycin (Sirolimus)
16	Sorafenib Tosylate
17	Sunitinib Malate
18	Temsirolimus (CCI-779, NSC 683864)
19	VX-680 (Tozasertib, MK-0457)
20	Y-27632 2HCl
21	Enzastaurin (LY317615)
22	AC480 (BMS-599626)
23	Masitinib (AB1010)
24	GDC-0941
25	SL-327
26	Crizotinib (PF-02341066)
27	PHA-665752
28	ZSTK474
29	SB216763
30	SB203580
31	SB202190 (FHPI)
32	MK-2206 2HCl
33	SU11274
34	Brivanib (BMS-540215)
35	Refametinib (RDEA119, Bay 86-9766)
36	OSI-906 (Linsitinib)
37	KU-55933 (ATM Kinase Inhibitor)
38	GSK1904529A
39	PF-04217903
40	MLN8054
41	Vatalanib (PTK787) 2HCl
42	U0126-EtOH
43	ZM 447439
44	GDC-0879
45	LY294002
46	OSU-03012 (AR-12)
47	Danusertib (PHA-739358)
48	BI 2536
49	Foretinib (GSK1363089)
50	GSK690693
51	JNJ-38877605
52	Triciribine
53	Cabozantinib (XL184, BMS-907351)
54	Everolimus (RAD001)
55	BMS-754807
56	Alisertib (MLN8237)
57	AT9283
58	Brivanib Alaninate (BMS-582664)
59	AG-490 (Tyrphostin B42)
60	SNS-032 (BMS-387032)
61	Barasertib (AZD1152-HQPA)
62	PLX-4720
63	Roscovitine (Seliciclib,CYC202)
64	SNS-314 Mesylate
65	Lenvatinib (E7080)
66	CP-724714
67	TGX-221
68	WZ3146
69	CYC116
70	WZ4002
71	PD98059
72	Regorafenib (BAY 73-4506)
73	WZ8040
74	ENMD-2076
75	CUDC-101
76	Tivozanib (AV-951)
77	YM201636
78	OSI-930
79	KU-0063794
80	Flavopiridol (Alvocidib)
81	BX-912
82	Genistein
83	TG100-115
84	MGCD-265
85	Rigosertib (ON-01910)
86	Ki8751
87	Ruxolitinib (INCB018424)
88	Pelitinib (EKB-569)
89	Aurora A Inhibitor I
90	PHA-680632
91	VX-745
92	Thiazovivin
93	SP600125
94	AZD6482
95	TSU-68 (SU6668, Orantinib)
96	GSK429286A
97	Pimasertib (AS-703026)
98	HMN-214
99	AEE788 (NVP-AEE788)
100	PHA-793887
101	PIK-93
102	Ponatinib (AP24534)
103	SAR245409 (XL765)
104	AT7519
105	Quizartinib (AC220)
106	Hesperadin
107	BIX 02188
108	BIX 02189
109	AZD7762
110	R406 (free base)
111	CP-673451
112	AZD8055
113	PHT-427
114	KRN 633
115	AT7867
116	BMS-777607
117	PD318088
118	KU-60019
119	BS-181 HCl
120	Fasudil (HA-1077) HCl
121	BIRB 796 (Doramapimod)
122	Tie2 kinase inhibitor
123	H 89 2HCl
124	TWS119
125	Acadesine
126	PF-573228
127	BMS-265246
128	Lapatinib
129	AZD8330
130	KW-2449
131	RAF265 (CHIR-265)
132	AZD1480
133	PF-4708671
134	LY2784544
135	AST-1306
136	AZD8931 (Sapitinib)
137	GSK461364
138	R406
139	SGI-1776 free base
140	BMS-794833
141	NVP-BHG712
142	OSI-420
143	PIK-293
144	AZ 960
145	Mubritinib (TAK 165)
146	PP242
147	CYT387
148	SB590885
149	Apatinib
150	CAL-101 (Idelalisib, GS-1101)
151	PIK-294
152	Telatinib
153	Volasertib (BI 6727)
154	Palomid 529 (P529)
155	Degrasyn (WP1130)
156	BKM120 (NVP-BKM120, Buparlisib)
157	Asiatic Acid
158	Honokiol
159	Indirubin
160	Quercetin
161	LY2603618
162	DCC-2036 (Rebastinib)
163	CCT128930
164	A66
165	GSK2126458 (GSK458)
166	WYE-125132 (WYE-132)
167	A-674563
168	AS-252424
169	PF-00562271 salt
170	Trametinib (GSK1120212)
171	Flavopiridol HCl
172	Ibrutinib (PCI-32765)
173	AS-604850
174	CAY10505
175	CHIR-124
176	NVP-BSK805 2HCl
177	R547
178	WAY-600
179	TG101209
180	GDC-0980 (RG7422)
181	A-769662
182	CH5132799
183	KX2-391
184	GSK1838705A
185	TAK-901
186	AMG-900
187	ZM 336372
188	PH-797804
189	Dacomitinib (PF299804, PF299)
190	AG-1478 (Tyrphostin AG-1478)
191	SB415286
192	Crenolanib (CP-868596)
193	TG101348 (SAR302503)
194	PHA-767491
195	PF-04691502
196	CHIR-98014
197	AZ 628
198	AMG-458
199	BGT226 (NVP-BGT226)
200	Milciclib (PHA-848125)
201	Tivantinib (ARQ 197)
202	Varlitinib
203	CUDC-907
204	NVP-BVU972
205	3-Methyladenine
206	Dinaciclib (SCH727965)
207	Dovitinib (TKI-258) Dilactic Acid
208	MK-5108 (VX-689)
209	MK-2461
210	AZD2014
211	TAK-285
212	Tofacitinib (CP-690550,Tasocitinib)
213	Sotrastaurin
214	WP1066
215	AZD4547
216	CEP-33779
217	Dabrafenib (GSK2118436)
218	GDC-0068
219	INK 128 (MLN0128)
220	BYL719
221	Tyrphostin AG 879
222	Torin 2
223	TAE226 (NVP-TAE226)
224	Tideglusib
225	TPCA-1
226	SAR131675
227	BI-D1870
228	Semaxanib (SU5416)
229	Golvatinib (E7050)
230	IMD 0354
231	WHI-P154
232	GW5074
233	IKK-16 (IKK Inhibitor VII)
234	PF-562271
235	GW441756
236	Tyrphostin 9
237	ZM 323881 HCl
238	ZM 306416
239	GNF-2
240	S-Ruxolitinib (INCB018424)
241	Piceatannol
242	Schisandrin B (Sch B)
243	Cabozantinib malate (XL184)
244	JNK-IN-8
245	SC-514
246	Tofacitinib (CP-690550) Citrate
247	Fingolimod (FTY720) HCl
248	VX-702
249	AP26113
250	AZD2932
251	MEK162 (ARRY-162, ARRY-438162)
252	PP2
253	VS-5584 (SB2343)
254	CZC24832
255	IPI-145 (INK1197)
256	XL019
257	PD168393
258	CX-6258 HCl
259	AZ20
260	CGI1746
261	PP1
262	LY2090314
263	MK-8745
264	Tepotinib (EMD 1214063)
265	RN486
266	LDK378
267	GSK2334470
268	Zotarolimus(ABT-578)
269	IPA-3
270	PF-3758309
271	VE-822
272	AZD1208
273	AZD3463
274	NU6027
275	MLN2480
276	TIC10 Analogue
277	CGK 733
278	AZD1080
279	10058-F4
280	LY2835219
281	SSR128129E
282	AVL-292
283	SKI II
284	PF-543
285	GZD824
286	RKI-1447
287	BIO
288	CNX-2006
289	GF109203X
290	GSK650394
291	Skepinone-L
292	Losmapimod (GW856553X)
293	Ro3280
294	AZD2858
295	CNX-774
296	PD173955
297	FRAX597
298	CO-1686 (AVL-301)
299	PFK15
300	TAK-632
301	AZD9291
302	WZ4003
303	HTH-01-015
304	EHop-016
305	TG003
306	ERK5-IN-1
307	URMC-099
308	Bay 11-7085
309	HS-173
310	GNE-0877
311	GNE-9605
312	Sorafenib
313	KN-62
314	KN-93 Phosphate
315	AR-A014418
316	LDC000067
317	Uprosertib (GSK2141795)
318	DDR1-IN-1
319	JNK Inhibitor IX
320	XMD8-92
321	Anacardic Acid
322	Filgotinib (GLPG0634)
323	LDN-214117
324	SU9516
325	D 4476
326	PF-431396
327	GSK2578215A
328	AZD6738
329	VX-11e
330	FIIN-2
331	Bikinin
332	BLZ945
333	LFM-A13
334	SB239063
335	ANA-12
336	Ro-3306
337	SC1
338	SU6656
339	Akti-1/2
340	Purvalanol A
341	AMG319
342	SGI-7079
343	Ulixertinib (BVD-523, VRT752271)
344	LJH685
345	LJI308
346	ONO-4059
347	CC-223
348	GSK621
349	DASA-58
350	GSK2292767
351	STA-21
352	ETC-1002
353	PLX7904
354	AZD3759
355	VPS34-IN1
356	Entrectinib (RXDX-101)
357	GSK2636771
358	PQ 401
359	ZM 39923 HCl
360	SMI-4a
361	VE-821
362	AG-18
363	CEP-32496
364	AZD5363
365	TCS 359
366	Tyrphostin AG 1296
367	NSC 23766
368	PRT062607 (P505-15, BIIB057) HCl
369	Butein
370	GDC-0349
371	Cobimetinib (GDC-0973, RG7420)
372	BMS-345541
373	ETP-46464
374	ASP3026
375	Pacritinib (SB1518)
376	P276-00
377	BMS-582949
378	AMG 337
379	Oclacitinib
380	BI-78D3
381	Olmutinib (HM61713, BI 1482694)
382	7,8-Dihydroxyflavone
383	LY3023414
384	Linifanib (ABT-869)
385	Axitinib
386	Saracatinib (AZD0530)
387	Selumetinib (AZD6244)
388	Nintedanib (BIBF 1120)
389	Afatinib (BIBW2992)
390	BMS-536924
391	Bosutinib (SKI-606)
392	AG-1024
393	Amuvatinib (MP-470)
394	JNJ-7706621
395	CHIR-99021 (CT99021)
396	PD173074
397	WYE-354
398	Vemurafenib (PLX4032, RG7204)
399	BX-795
400	Chrysophanic Acid
401	Phenformin HCl
402	Daphnetin
403	TAK-733
404	AZD5438
405	PP121
406	OSI-027
407	Fostamatinib (R788)
408	PF-477736
409	Go 6983
410	BAY 11-7082
411	Icotinib
412	CHIR-99021 (CT99021) HCl
413	TDZD-8
414	TAK-715
415	Pazopanib
416	GNF-5
417	GNE-7915
418	Decernotinib (VX-509)
419	Vacquinol-1
420	G-749
421	AT13148
422	WH-4-023
423	IM-12
424	Perifosine (KRX-0401)
425	Palbociclib (PD-0332991) HCl
426	LY2228820
427	Miltefosine
428	Chloroquine Phosphate
429	Dorsomorphin 2HCl
430	APTSTAT3-9R
